# Supplementary material for: Rho GTPase ROP1 Interactome Analysis Reveals Novel ROP1-Associated Pathways for Pollen Tube Polar Growth in Arabidopsis
Source: Int J Mol Sci. 2020 Sep 24;21(19):7033. doi: 10.3390/ijms21197033 (PMC7582345; doi:10.3390/ijms21197033)
Supplement: Supplementary file 1 [file ijms-21-07033-s001.zip › Table S1.xlsx]

## Sheet: Sheet1
GENE ID	replica 1	replica 2	replica 3	average	description
AT5G49680.2	39	36	33	36	Golgi-body localisation protein domain ;RNA pol II promoter Fmp27 protein domain	AT3G07880
AT1G48090.1	25	30	33	29.3333	calcium-dependent lipid-binding family protein	AT4G24580
AT2G16730.1	22	23	24	23	glycosyl hydrolase family 35 protein	AT3G51300
AT3G02090.1	20	19	23	20.6667	Insulinase (Peptidase family M16) protein	AT1G04450
AT1G54560.1	15	17	17	16.3333	Myosin family protein with Dil domain	AT2G26490
AT4G35010.1	18	14	15	15.6667	beta-galactosidase 11	AT4G13240
AT1G64790.1	12	15	15	14	ILITYHIA	AT3G12690
AT2G02560.1	13	13	14	13.3333	cullin-associated and neddylation dissociated	AT3G23380
AT3G58750.1	13	13	13	13	citrate synthase 2	AT1G12070
AT2G38040.2	14	12	13	13	acetyl Co-enzyme a carboxylase carboxyltransferase alpha subunit	AT2G33460
AT5G56030.1	10	9	15	11.3333	heat shock protein 81-2	AT1G62450
AT3G62600.1	11	10	11	10.6667	DNAJ heat shock family protein	AT1G79250
AT3G07880.1	10	10	11	10.3333	Immunoglobulin E-set superfamily protein
AT4G26410.1	11	10	10	10.3333	Uncharacterised conserved protein UCP022280
AT2G29940.1	9	12	10	10.3333	pleiotropic drug resistance 3
AT1G75930.1	11	8	10	9.66667	extracellular lipase 6
AT5G60790.1	10	8	10	9.33333	ABC transporter family protein		VLOOKUP(C2,A2:B22,2,0)
AT4G24580.1	11	8	9	9.33333	Rho GTPase activation protein (RhoGAP) with PH domain REN1
AT4G17140.3	8	13	7	9.33333	pleckstrin homology (PH) domain-containing protein
AT2G26140.1	11	8	8	9	FTSH protease 4
AT4G37840.1	7	10	10	9	hexokinase-like 3
AT5G65110.1	9	10	8	9	acyl-CoA oxidase 2
AT3G60240.4	8	9	10	9	eukaryotic translation initiation factor 4G
AT3G43300.1	7	11	9	9	HOPM interactor 7 (GEF)
AT1G79940.1	8	9	9	8.66667	DnaJ / Sec63 Brl domains-containing protein
AT4G01660.1	8	7	11	8.66667	ABC transporter 1
AT4G31340.1	7	9	10	8.66667	myosin heavy chain-related
AT2G24420.2	9	9	7	8.33333	DNA repair ATPase-related
AT4G39850.3	8	8	9	8.33333	peroxisomal ABC transporter 1
AT1G80410.2	9	9	7	8.33333	tetratricopeptide repeat (TPR)-containing protein
AT5G07350.2	8	8	8	8	TUDOR-SN protein 1
AT5G51740.1	8	7	8	7.66667	Peptidase family M48 family protein
AT2G45060.1	9	6	8	7.66667	Uncharacterised conserved protein UCP022280
AT4G30440.1	7	7	9	7.66667	UDP-D-glucuronate 4-epimerase 1
AT4G27500.1	10	6	7	7.66667	proton pump interactor 1
AT5G66680.1	9	8	6	7.66667	dolichyl-diphosphooligosaccharide-protein glycosyltransferase 48kDa subunit family protein
AT4G11420.1	8	6	9	7.66667	eukaryotic translation initiation factor 3A
AT2G22950.1	8	8	6	7.33333	Cation transporter/ E1-E2 ATPase family protein
AT4G20460.1	8	7	7	7.33333	NAD(P)-binding Rossmann-fold superfamily protein
AT5G19690.1	7	7	8	7.33333	staurosporin and temperature sensitive 3-like A
AT3G17630.1	7	6	9	7.33333	cation/H+ exchanger 19
AT1G27090.1	8	6	8	7.33333	glycine-rich protein
AT3G52140.4	8	8	6	7.33333	tetratricopeptide repeat (TPR)-containing protein
AT5G66020.1	6	8	8	7.33333	Phosphoinositide phosphatase family protein
AT4G19210.1	5	9	8	7.33333	RNAse l inhibitor protein 2
AT2G35690.1	8	8	6	7.33333	acyl-CoA oxidase 5
AT1G74050.1	6	8	7	7	Ribosomal protein L6 family protein
AT1G08730.1	8	6	7	7	Myosin family protein with Dil domain
AT1G30350.1	8	7	6	7	Pectin lyase-like superfamily protein
AT3G51460.1	10	5	6	7	Phosphoinositide phosphatase family protein
AT5G47880.1	8	7	6	7	eukaryotic release factor 1-1
AT2G32920.1	6	7	8	7	PDI-like 2-3
AT5G19820.1	7	8	6	7	ARM repeat superfamily protein
AT4G36480.2	6	8	7	7	long-chain base1
AT3G23300.1	9	6	5	6.66667	S-adenosyl-L-methionine-dependent methyltransferases superfamily protein
AT3G51300.1	7	6	7	6.66667	RHO-related protein from plants 1 ROP1
AT1G50200.1	8	7	5	6.66667	Alanyl-tRNA synthetase
AT3G49910.1	7	7	6	6.66667	Translation protein SH3-like family protein
AT1G02010.1	6	7	7	6.66667	secretory 1A
AT2G46280.1	6	7	7	6.66667	TGF-beta receptor interacting protein 1
AT4G01100.2	7	7	6	6.66667	adenine nucleotide transporter 1
AT4G16180.2	8	6	6	6.66667	unknown protein; FUNCTIONS IN: molecular_function unknown; INVOLVED IN: biological_process unknown; LOCATED IN: plasma membrane; BEST Arabidopsis thaliana protein match is: unknown protein (TAIR:AT3G28720.1); Has 5 Blast hits to 5 proteins in 3 species: Archae - 0; Bacteria - 0; Metazoa - 0; Fungi - 0; Plants - 4; Viruses - 0; Other Eukaryotes - 1 (source: NCBI BLink).
AT5G60010.1	6	6	8	6.66667	ferric reductase-like transmembrane component family protein
AT4G31480.2	16	1	2	6.33333	Coatomer, beta subunit
AT3G11710.1	8	6	5	6.33333	lysyl-tRNA synthetase 1
AT2G20580.1	5	8	6	6.33333	26S proteasome regulatory subunit S2 1A
AT1G04920.1	7	5	7	6.33333	sucrose phosphate synthase 3F
AT4G20360.1	6	6	6	6	RAB GTPase homolog E1B
AT4G11810.1	6	7	5	6	Major Facilitator Superfamily with SPX (SYG1/Pho81/XPR1) domain-containing protein
AT3G61760.1	7	6	5	6	DYNAMIN-like 1B
AT1G48900.1	6	7	5	6	Signal recognition particle, SRP54 subunit protein
AT5G42570.1	6	6	6	6	B-cell receptor-associated 31-like
AT1G76400.1	7	6	5	6	Ribophorin I
AT3G06810.1	5	8	5	6	acyl-CoA dehydrogenase-related
AT1G54280.1	5	6	7	6	ATPase E1-E2 type family protein / haloacid dehalogenase-like hydrolase family protein
AT2G38650.1	5	6	7	6	galacturonosyltransferase 7
AT1G49340.2	3	10	5	6	Phosphatidylinositol 3- and 4-kinase family protein
AT3G49720.1	6	5	6	5.66667	unknown protein; FUNCTIONS IN: molecular_function unknown; INVOLVED IN: biological_process unknown; LOCATED IN: chloroplast thylakoid membrane, Golgi apparatus, plasma membrane, membrane; EXPRESSED IN: 25 plant structures; EXPRESSED DURING: 15 growth stages; BEST Arabidopsis thaliana protein match is: unknown protein (TAIR:AT5G65810.1); Has 64 Blast hits to 64 proteins in 11 species: Archae - 0; …
AT5G59240.1	5	6	6	5.66667	Ribosomal protein S8e family protein
AT5G12290.1	6	5	6	5.66667	dgd1 suppressor 1
AT2G38670.1	7	4	6	5.66667	phosphorylethanolamine cytidylyltransferase 1
AT3G06830.1	5	6	6	5.66667	Plant invertase/pectin methylesterase inhibitor superfamily
AT2G39800.1	6	5	6	5.66667	delta1-pyrroline-5-carboxylate synthase 1
AT1G05520.1	4	5	8	5.66667	Sec23/Sec24 protein transport family protein
ATCG00500.1	4	7	6	5.66667	acetyl-CoA carboxylase carboxyl transferase subunit beta
AT2G29040.1	6	5	6	5.66667	Exostosin family protein
AT4G29010.1	7	5	4	5.33333	Enoyl-CoA hydratase/isomerase family
AT5G19610.1	6	6	4	5.33333	GNOM-like 2
AT1G04170.1	4	6	6	5.33333	eukaryotic translation initiation factor 2 gamma subunit
AT3G13227.1	5	5	6	5.33333	serine-rich protein-related
AT4G33860.1	6	6	4	5.33333	Glycosyl hydrolase family 10 protein
AT1G20220.1	5	5	6	5.33333	Alba DNA/RNA-binding protein
AT1G12150.1	5	5	6	5.33333	Plant protein of unknown function (DUF827)
AT3G57290.1	5	3	8	5.33333	eukaryotic translation initiation factor 3E
AT1G14610.1	3	7	6	5.33333	valyl-tRNA synthetase / valine--tRNA ligase (VALRS)
AT3G02530.1	4	8	4	5.33333	TCP-1/cpn60 chaperonin family protein
AT1G13440.1	1	13	1	5	glyceraldehyde-3-phosphate dehydrogenase C2
AT4G10450.1	5	5	5	5	Ribosomal protein L6 family
AT1G76810.1	6	4	5	5	eukaryotic translation initiation factor 2 (eIF-2) family protein
AT1G20575.1	5	5	5	5	Nucleotide-diphospho-sugar transferases superfamily protein
AT5G14950.1	6	5	4	5	golgi alpha-mannosidase II
AT5G13150.1	5	5	5	5	exocyst subunit exo70 family protein C1
AT3G13065.1	4	6	5	5	STRUBBELIG-receptor family 4
AT5G60980.2	4	7	4	5	Nuclear transport factor 2 (NTF2) family protein with RNA binding (RRM-RBD-RNP motifs) domain
AT4G23630.1	5	5	5	5	VIRB2-interacting protein 1
AT1G04480.1	5	4	6	5	Ribosomal protein L14p/L23e family protein
AT1G51250.1	5	6	4	5	Plant self-incompatibility protein S1 family
AT1G72730.1	4	5	5	4.66667	DEA(D/H)-box RNA helicase family protein
AT1G61580.1	4	5	5	4.66667	R-protein L3 B
AT1G04450.1	6	3	5	4.66667	ROP-interactive CRIB motif-containing protein 3
AT2G02720.1	5	6	3	4.66667	Pectate lyase family protein
AT2G47110.2	6	6	2	4.66667	ubiquitin 6
AT1G47980.1	5	5	4	4.66667	unknown protein; FUNCTIONS IN: molecular_function unknown; INVOLVED IN: biological_process unknown; LOCATED IN: endomembrane system; EXPRESSED IN: 6 plant structures; EXPRESSED DURING: 4 anthesis, F mature embryo stage, petal differentiation and expansion stage, E expanded cotyledon stage; BEST Arabidopsis thaliana protein match is: unknown protein (TAIR:AT3G62730.1); Has 169 Blast hits to 169 pr…
AT2G30630.2	5	4	5	4.66667	P-loop containing nucleoside triphosphate hydrolases superfamily protein
AT4G19120.1	4	3	7	4.66667	S-adenosyl-L-methionine-dependent methyltransferases superfamily protein
AT4G03550.1	6	4	4	4.66667	glucan synthase-like 5
AT2G19880.2	4	5	5	4.66667	Nucleotide-diphospho-sugar transferases superfamily protein
AT3G07160.1	3	6	5	4.66667	glucan synthase-like 10
AT1G02000.1	3	6	4	4.33333	UDP-D-glucuronate 4-epimerase 2
AT1G03860.1	5	5	3	4.33333	prohibitin 2
AT3G07110.2	4	5	4	4.33333	Ribosomal protein L13 family protein
AT1G63000.1	5	2	6	4.33333	nucleotide-rhamnose synthase/epimerase-reductase
AT1G35670.1	6	3	4	4.33333	calcium-dependent protein kinase 2
AT5G20680.1	6	3	4	4.33333	TRICHOME BIREFRINGENCE-LIKE 16
AT2G26490.1	5	6	2	4.33333	Transducin/WD40 repeat-like superfamily protein
AT2G20440.2	4	5	4	4.33333	Ypt/Rab-GAP domain of gyp1p superfamily protein
AT4G13240.1	5	6	2	4.33333	RHO guanyl-nucleotide exchange factor 9
AT3G58480.1	5	4	4	4.33333	calmodulin-binding family protein
AT5G60740.1	5	5	3	4.33333	ABC transporter family protein
AT5G56710.1	4	3	6	4.33333	Ribosomal protein L31e family protein
AT5G24810.2	5	5	3	4.33333	ABC1 family protein
AT5G10240.1	2	7	4	4.33333	asparagine synthetase 3
AT3G06650.1	3	5	4	4	ATP-citrate lyase B-1
AT4G26870.1	4	4	4	4	Class II aminoacyl-tRNA and biotin synthetases superfamily protein
AT5G53480.1	5	3	4	4	ARM repeat superfamily protein
AT2G25530.1	5	4	3	4	AFG1-like ATPase family protein
AT5G41520.1	4	4	4	4	RNA binding Plectin/S10 domain-containing protein
AT1G70320.1	4	4	4	4	ubiquitin-protein ligase 2
AT1G61770.1	5	4	3	4	Chaperone DnaJ-domain superfamily protein
AT1G04710.1	5	3	4	4	peroxisomal 3-ketoacyl-CoA thiolase 4
AT1G67680.1	4	5	3	4	SRP72 RNA-binding domain
AT3G20000.1	3	4	5	4	translocase of the outer mitochondrial membrane 40
AT3G12690.2	5	3	4	4	AGC kinase 1.5
AT3G60600.1	4	4	4	4	vesicle associated protein
AT3G62360.1	5	5	2	4	Carbohydrate-binding-like fold
AT1G34130.1	4	3	5	4	staurosporin and temperature sensitive 3-like b
AT5G25754.1	4	4	4	4	RNA polymerase I-associated factor PAF67
AT1G23660.1	4	4	4	4	Domain of unknown function DUF220
AT3G16100.1	3	5	4	4	RAB GTPase homolog G3C
AT3G22950.1	4	4	4	4	ADP-ribosylation factor C1
AT4G28000.1	3	6	3	4	P-loop containing nucleoside triphosphate hydrolases superfamily protein
AT5G13030.1	3	5	4	4	unknown protein; FUNCTIONS IN: molecular_function unknown; INVOLVED IN: biological_process unknown; LOCATED IN: chloroplast; EXPRESSED IN: 23 plant structures; EXPRESSED DURING: 13 growth stages; CONTAINS InterPro DOMAIN/s: Uncharacterised protein family UPF0061 (InterPro:IPR003846); Has 5046 Blast hits to 4997 proteins in 1211 species: Archae - 8; Bacteria - 2327; Metazoa - 120; Fungi - 134; Pla…
AT1G04980.1	4	3	5	4	PDI-like 2-2
AT1G67730.1	4	5	3	4	beta-ketoacyl reductase 1
AT2G13620.1	3	5	4	4	cation/hydrogen exchanger 15
AT4G01040.1	2	4	6	4	Glycosyl hydrolase superfamily protein
AT2G25870.1	3	4	5	4	haloacid dehalogenase-like hydrolase family protein
AT2G03480.1	2	5	5	4	QUASIMODO2 LIKE 2
AT1G75780.1	3	3	5	3.66667	tubulin beta-1 chain
AT4G00110.1	3	4	4	3.66667	UDP-D-glucuronate 4-epimerase 3
AT5G35530.1	4	4	3	3.66667	Ribosomal protein S3 family protein
AT5G23900.1	4	3	4	3.66667	Ribosomal protein L13e family protein
AT2G19860.1	5	4	2	3.66667	hexokinase 2
AT2G27530.2	4	4	3	3.66667	Ribosomal protein L1p/L10e family
AT4G39110.1	6	4	1	3.66667	Malectin/receptor-like protein kinase family protein
AT5G66510.1	4	4	3	3.66667	gamma carbonic anhydrase 3
AT4G24820.1	4	4	3	3.66667	26S proteasome, regulatory subunit Rpn7;Proteasome component (PCI) domain
AT2G14260.2	5	3	3	3.66667	proline iminopeptidase
AT1G27930.1	4	3	4	3.66667	Protein of unknown function (DUF579)
AT1G77590.1	5	3	3	3.66667	long chain acyl-CoA synthetase 9
AT5G07520.1	3	4	4	3.66667	glycine-rich protein 18
AT2G21130.1	2	4	5	3.66667	Cyclophilin-like peptidyl-prolyl cis-trans isomerase family protein
AT3G28715.1	5	2	4	3.66667	ATPase, V0/A0 complex, subunit C/D
AT1G07820.2	4	4	3	3.66667	Histone superfamily protein
AT2G29560.1	4	4	3	3.66667	cytosolic enolase
AT1G80230.1	4	4	3	3.66667	Rubredoxin-like superfamily protein
AT3G18190.1	4	3	4	3.66667	TCP-1/cpn60 chaperonin family protein
AT2G18470.1	3	4	4	3.66667	roline-rich extensin-like receptor kinase 4
AT3G54540.1	4	3	4	3.66667	general control non-repressible 4
AT4G34310.1	4	4	3	3.66667	alpha/beta-Hydrolases superfamily protein
AT4G32400.1	3	4	4	3.66667	Mitochondrial substrate carrier family protein
AT4G09150.2	3	4	4	3.66667	T-complex protein 11
AT4G23490.1	4	3	4	3.66667	Protein of unknown function (DUF604)
AT5G42150.1	2	4	5	3.66667	Glutathione S-transferase family protein
AT1G22730.1	4	3	4	3.66667	MA3 domain-containing protein
AT1G71220.2	3	5	3	3.66667	UDP-glucose:glycoprotein glucosyltransferases;transferases, transferring hexosyl groups;transferases, transferring glycosyl groups
AT4G35500.1	2	3	6	3.66667	Protein kinase superfamily protein
AT4G24680.1	3	5	3	3.66667	modifier of snc1
AT4G35790.1	2	5	4	3.66667	phospholipase D delta
AT2G46170.1	3	3	5	3.66667	Reticulon family protein
AT1G44170.2	2	4	5	3.66667	aldehyde dehydrogenase 3H1
AT1G04120.1	3	5	3	3.66667	multidrug resistance-associated protein 5
AT1G20970.1	2	6	3	3.66667	FUNCTIONS IN: molecular_function unknown; INVOLVED IN: biological_process unknown; LOCATED IN: plasma membrane, vacuole; EXPRESSED IN: guard cell, cultured cell; BEST Arabidopsis thaliana protein match is: proton pump interactor 1 (TAIR:AT4G27500.1); Has 30201 Blast hits to 17322 proteins in 780 species: Archae - 12; Bacteria - 1396; Metazoa - 17338; Fungi - 3422; Plants - 5037; Viruses - 0; Othe…
ATCG00120.1	1	6	4	3.66667	ATP synthase subunit alpha
AT5G10260.1	4	3	3	3.33333	RAB GTPase homolog H1E
AT2G40800.1	3	3	4	3.33333	unknown protein; BEST Arabidopsis thaliana protein match is: unknown protein (TAIR:AT3G56430.1); Has 43 Blast hits to 43 proteins in 15 species: Archae - 0; Bacteria - 0; Metazoa - 0; Fungi - 0; Plants - 41; Viruses - 0; Other Eukaryotes - 2 (source: NCBI BLink).
AT5G36230.1	5	2	3	3.33333	ARM repeat superfamily protein
AT1G30620.1	3	3	4	3.33333	NAD(P)-binding Rossmann-fold superfamily protein
AT4G25590.1	3	4	3	3.33333	actin depolymerizing factor 7
AT3G42850.1	4	5	1	3.33333	Mevalonate/galactokinase family protein
AT5G52650.1	4	3	3	3.33333	RNA binding Plectin/S10 domain-containing protein
AT2G17630.1	2	4	4	3.33333	Pyridoxal phosphate (PLP)-dependent transferases superfamily protein
AT1G30470.1	4	4	2	3.33333	SIT4 phosphatase-associated family protein
AT1G18080.1	3	4	3	3.33333	Transducin/WD40 repeat-like superfamily protein
AT4G00660.1	4	3	3	3.33333	RNAhelicase-like 8
AT4G12980.1	4	2	4	3.33333	Auxin-responsive family protein
ATCG00480.1	4	3	3	3.33333	ATP synthase subunit beta
AT3G61050.1	4	3	3	3.33333	Calcium-dependent lipid-binding (CaLB domain) family protein
AT4G10430.1	3	4	3	3.33333	TMPIT-like protein
AT5G21080.1	4	3	3	3.33333	Uncharacterized protein
AT4G33390.1	3	5	2	3.33333	Plant protein of unknown function (DUF827)
AT1G50310.1	4	3	3	3.33333	sugar transporter 9
AT1G23670.2	4	2	4	3.33333	Domain of unknown function (DUF220)
AT1G57720.2	4	3	3	3.33333	Translation elongation factor EF1B, gamma chain
AT3G10380.1	4	4	2	3.33333	subunit of exocyst complex 8
AT5G27600.1	5	2	3	3.33333	long-chain acyl-CoA synthetase 7
AT2G18330.1	4	2	4	3.33333	AAA-type ATPase family protein
AT1G22150.1	3	3	4	3.33333	sulfate transporter 1;3
AT5G40720.1	4	3	3	3.33333	Domain of unknown function (DUF23)
AT2G19480.1	3	4	3	3.33333	nucleosome assembly protein 1;2
AT1G47550.2	3	4	3	3.33333	exocyst complex component sec3A
AT1G14830.1	2	3	5	3.33333	DYNAMIN-like 1C
AT3G46220.2	2	4	4	3.33333	unknown protein; INVOLVED IN: biological_process unknown; EXPRESSED IN: 24 plant structures; EXPRESSED DURING: 13 growth stages; CONTAINS InterPro DOMAIN/s: Protein of unknown function DUF2042 (InterPro:IPR018611).
AT1G53760.1	4	4	2	3.33333	unknown protein; FUNCTIONS IN: molecular_function unknown; INVOLVED IN: biological_process unknown; LOCATED IN: mitochondrion, plasma membrane, plastid, membrane; EXPRESSED IN: 25 plant structures; EXPRESSED DURING: 13 growth stages; CONTAINS InterPro DOMAIN/s: Protein of unknown function DUF2343 (InterPro:IPR018786); Has 171 Blast hits to 171 proteins in 90 species: Archae - 0; Bacteria - 0; Met…
AT1G16290.1	4	3	3	3.33333	FUNCTIONS IN: molecular_function unknown; INVOLVED IN: biological_process unknown; LOCATED IN: chloroplast, vacuole; EXPRESSED IN: 19 plant structures; EXPRESSED DURING: 11 growth stages; CONTAINS InterPro DOMAIN/s: Lytic transglycosylase-like, catalytic (InterPro:IPR008258); Has 171 Blast hits to 155 proteins in 40 species: Archae - 0; Bacteria - 54; Metazoa - 0; Fungi - 0; Plants - 55; Viruses …
AT4G33650.2	3	3	4	3.33333	dynamin-related protein 3A
AT5G27640.2	3	2	5	3.33333	translation initiation factor 3B1
AT1G23580.1	3	4	3	3.33333	Domain of unknown function DUF220
AT3G22360.1	3	3	4	3.33333	alternative oxidase 1B
AT2G42010.1	3	4	3	3.33333	phospholipase D beta 1
AT3G59820.2	2	4	4	3.33333	LETM1-like protein
AT2G44120.2	4	3	2	3	Ribosomal protein L30/L7 family protein
AT4G39200.1	3	3	3	3	Ribosomal protein S25 family protein
AT1G66580.1	4	3	2	3	senescence associated gene 24
AT2G20450.1	2	3	4	3	Ribosomal protein L14
AT3G14600.1	3	3	3	3	Ribosomal protein L18ae/LX family protein
AT1G09780.1	3	4	2	3	Phosphoglycerate mutase, 2,3-bisphosphoglycerate-independent
AT2G27710.2	3	3	3	3	60S acidic ribosomal protein family
AT3G04080.1	3	3	3	3	apyrase 1
AT2G21160.1	3	3	3	3	Translocon-associated protein (TRAP), alpha subunit
AT4G28556.1	2	3	4	3	PAK-box/P21-Rho-binding family protein
AT1G28550.1	3	2	4	3	RAB GTPase homolog A1I
AT2G43900.1	4	2	3	3	Endonuclease/exonuclease/phosphatase family protein
AT5G14030.3	3	3	3	3	translocon-associated protein beta (TRAPB) family protein
AT1G76965.1	4	3	2	3	Encodes a Protease inhibitor/seed storage/LTP family protein
AT3G21160.1	3	3	3	3	alpha-mannosidase 2
AT3G05560.2	3	3	3	3	Ribosomal L22e protein family
AT3G07960.1	3	3	3	3	Phosphatidylinositol-4-phosphate 5-kinase family protein
AT3G07030.1	3	4	2	3	Alba DNA/RNA-binding protein
AT1G44835.2	4	3	2	3	YbaK/aminoacyl-tRNA synthetase-associated domain
AT5G67510.1	3	2	4	3	Translation protein SH3-like family protein
AT5G39870.1	3	3	3	3	Protein of unknown function (DUF1216)
AT2G32080.1	3	3	3	3	purin-rich alpha 1
AT5G26710.1	3	3	3	3	Glutamyl/glutaminyl-tRNA synthetase, class Ic
AT1G79640.1	3	3	3	3	Protein kinase superfamily protein
AT1G10950.1	4	3	2	3	transmembrane nine 1
AT2G31980.1	4	3	2	3	PHYTOCYSTATIN 2
AT2G22500.1	2	3	4	3	uncoupling protein 5
AT3G10050.1	3	2	4	3	L-O-methylthreonine resistant 1
AT4G34490.1	3	2	4	3	cyclase associated protein 1
AT5G49890.1	4	4	1	3	chloride channel C
AT2G16430.2	3	3	3	3	purple acid phosphatase 10
AT3G57890.1	2	4	3	3	Tubulin binding cofactor C domain-containing protein
AT3G23380.1	2	3	4	3	ROP-interactive CRIB motif-containing protein 5
AT5G55610.1	2	4	3	3	unknown protein; LOCATED IN: mitochondrion, chloroplast, plastid, membrane; EXPRESSED IN: 25 plant structures; EXPRESSED DURING: 13 growth stages; Has 1807 Blast hits to 1807 proteins in 277 species: Archae - 0; Bacteria - 0; Metazoa - 736; Fungi - 347; Plants - 385; Viruses - 0; Other Eukaryotes - 339 (source: NCBI BLink).
AT2G38700.1	3	4	2	3	mevalonate diphosphate decarboxylase 1
AT1G11770.1	2	3	4	3	FAD-binding Berberine family protein
AT5G63120.2	1	4	4	3	P-loop containing nucleoside triphosphate hydrolases superfamily protein
AT5G28540.1	2	3	3	2.66667	heat shock protein 70 (Hsp 70) family protein
AT5G59370.2	3	1	4	2.66667	actin 4
AT5G39740.2	4	3	1	2.66667	ribosomal protein L5 B
AT5G47200.1	6	1	1	2.66667	RAB GTPase homolog 1A
AT2G18960.1	2	3	3	2.66667	H(+)-ATPase 1
AT5G39850.1	3	3	2	2.66667	Ribosomal protein S4
AT5G48760.2	3	3	2	2.66667	Ribosomal protein L13 family protein
AT3G13580.3	3	3	2	2.66667	Ribosomal protein L30/L7 family protein
AT5G40770.1	3	3	2	2.66667	prohibitin 3
AT4G11010.1	3	2	3	2.66667	nucleoside diphosphate kinase 3
AT3G27380.1	3	2	3	2.66667	succinate dehydrogenase 2-1
AT3G56430.1	2	2	4	2.66667	unknown protein; FUNCTIONS IN: molecular_function unknown; INVOLVED IN: biological_process unknown; LOCATED IN: mitochondrion, vacuole; EXPRESSED IN: 22 plant structures; EXPRESSED DURING: 13 growth stages; BEST Arabidopsis thaliana protein match is: unknown protein (TAIR:AT2G40800.1); Has 3121 Blast hits to 1477 proteins in 196 species: Archae - 12; Bacteria - 170; Metazoa - 996; Fungi - 324; Pl…
AT1G30400.2	3	2	3	2.66667	multidrug resistance-associated protein 1
AT2G23420.1	2	2	4	2.66667	nicotinate phosphoribosyltransferase 2
AT5G47700.2	2	3	3	2.66667	60S acidic ribosomal protein family
AT1G53000.1	3	3	2	2.66667	Nucleotide-diphospho-sugar transferases superfamily protein
AT5G05470.1	3	3	2	2.66667	eukaryotic translation initiation factor 2 alpha subunit
AT4G38680.1	3	3	2	2.66667	glycine rich protein 2
AT2G03120.1	3	3	2	2.66667	signal peptide peptidase
AT3G57010.1	3	3	2	2.66667	Calcium-dependent phosphotriesterase superfamily protein
AT4G02230.1	2	3	3	2.66667	Ribosomal protein L19e family protein
AT3G25140.1	3	2	3	2.66667	Nucleotide-diphospho-sugar transferases superfamily protein
AT4G24330.1	3	2	3	2.66667	Protein of unknown function (DUF1682)
AT3G08970.1	3	2	3	2.66667	DNAJ heat shock N-terminal domain-containing protein
AT3G55190.1	4	2	2	2.66667	alpha/beta-Hydrolases superfamily protein
AT1G11765.1	2	2	4	2.66667	Plant self-incompatibility protein S1 family
AT2G18330.1	2	2	4	2.66667	AAA-type ATPase family protein
AT4G30600.1	3	4	1	2.66667	signal recognition particle receptor alpha subunit family protein
AT5G12960.1	3	3	2	2.66667	Putative glycosyl hydrolase of unknown function (DUF1680)
AT5G28840.1	2	2	4	2.66667	GDP-D-mannose 3',5'-epimerase
AT3G27440.1	3	2	3	2.66667	uridine kinase-like 5
AT5G54500.1	3	2	3	2.66667	flavodoxin-like quinone reductase 1
AT5G41950.1	3	3	2	2.66667	Tetratricopeptide repeat (TPR)-like superfamily protein
AT2G45140.1	3	3	2	2.66667	plant VAP homolog 12
AT2G20940.1	3	2	3	2.66667	Protein of unknown function (DUF1279)
AT1G07510.1	2	3	3	2.66667	FTSH protease 10
AT4G39690.1	3	3	2	2.66667	FUNCTIONS IN: molecular_function unknown; INVOLVED IN: biological_process unknown; LOCATED IN: mitochondrion; EXPRESSED IN: 26 plant structures; EXPRESSED DURING: 14 growth stages; CONTAINS InterPro DOMAIN/s: Mitochondrial inner membrane protein Mitofilin (InterPro:IPR019133); Has 30201 Blast hits to 17322 proteins in 780 species: Archae - 12; Bacteria - 1396; Metazoa - 17338; Fungi - 3422; Plant…
AT1G61790.1	3	2	3	2.66667	Oligosaccharyltransferase complex/magnesium transporter family protein
AT3G06510.2	3	2	3	2.66667	Glycosyl hydrolase superfamily protein
AT4G24800.2	3	2	3	2.66667	MA3 domain-containing protein
AT3G03060.1	2	4	2	2.66667	P-loop containing nucleoside triphosphate hydrolases superfamily protein
AT5G49930.1	3	2	3	2.66667	zinc knuckle (CCHC-type) family protein
AT4G02140.1	2	2	4	2.66667	unknown protein; FUNCTIONS IN: molecular_function unknown; INVOLVED IN: biological_process unknown; LOCATED IN: mitochondrion; EXPRESSED IN: 13 plant structures; EXPRESSED DURING: 4 anthesis, F mature embryo stage, petal differentiation and expansion stage, D bilateral stage; BEST Arabidopsis thaliana protein match is: unknown protein (TAIR:AT1G02700.1); Has 19 Blast hits to 19 proteins in 5 spec…
AT1G54530.1	2	4	2	2.66667	Calcium-binding EF hand family protein
AT2G24765.1	2	3	3	2.66667	ADP-ribosylation factor 3
AT2G18340.1	2	4	2	2.66667	late embryogenesis abundant domain-containing protein / LEA domain-containing protein
AT3G42050.1	2	2	4	2.66667	vacuolar ATP synthase subunit H family protein
AT2G31660.1	2	4	2	2.66667	ARM repeat superfamily protein
AT1G43710.1	2	3	3	2.66667	Pyridoxal phosphate (PLP)-dependent transferases superfamily protein
AT4G28090.1	2	2	4	2.66667	SKU5 similar 10
AT3G44330.1	3	2	3	2.66667	INVOLVED IN: protein processing; LOCATED IN: mitochondrion, endoplasmic reticulum, plasma membrane, vacuole; EXPRESSED IN: 25 plant structures; EXPRESSED DURING: 13 growth stages; CONTAINS InterPro DOMAIN/s: Nicalin (InterPro:IPR016574), EF-Hand 1, calcium-binding site (InterPro:IPR018247), Nicastrin (InterPro:IPR008710); Has 245 Blast hits to 243 proteins in 99 species: Archae - 6; Bacteria - 10…
AT2G40290.1	1	3	4	2.66667	Eukaryotic translation initiation factor 2 subunit 1
AT4G14320.1	2	3	3	2.66667	Zinc-binding ribosomal protein family protein
AT1G49490.1	2	4	2	2.66667	Leucine-rich repeat (LRR) family protein
AT5G41940.1	3	2	3	2.66667	Ypt/Rab-GAP domain of gyp1p superfamily protein
AT5G26830.1	2	4	2	2.66667	Threonyl-tRNA synthetase
AT5G20920.3	2	5	1	2.66667	eukaryotic translation initiation factor 2 beta subunit
AT3G02750.3	2	3	3	2.66667	Protein phosphatase 2C family protein
AT5G23540.1	1	3	4	2.66667	Mov34/MPN/PAD-1 family protein
AT3G62870.1	3	2	2	2.33333	Ribosomal protein L7Ae/L30e/S12e/Gadd45 family protein
AT2G17800.1	2	3	2	2.33333	Arabidopsis RAC-like 1
AT4G35950.1	2	2	3	2.33333	RAC-like 6
AT1G04430.1	2	2	3	2.33333	S-adenosyl-L-methionine-dependent methyltransferases superfamily protein
AT2G39390.1	2	2	3	2.33333	Ribosomal L29 family protein
AT2G22290.1	3	2	2	2.33333	RAB GTPase homolog H1D
AT4G23895.3	2	3	2	2.33333	Pleckstrin homology (PH) domain-containing protein
AT1G79990.1	2	3	2	2.33333	structural molecules
AT3G16780.1	2	3	2	2.33333	Ribosomal protein L19e family protein
AT3G56960.1	3	1	3	2.33333	phosphatidyl inositol monophosphate 5 kinase 4
AT1G23690.1	2	3	2	2.33333	Domain of unknown function DUF220
AT2G39970.1	2	2	3	2.33333	Mitochondrial substrate carrier family protein
AT2G40660.1	3	2	2	2.33333	Nucleic acid-binding, OB-fold-like protein
AT4G27080.2	2	3	2	2.33333	PDI-like 5-4
AT5G20710.1	3	2	2	2.33333	beta-galactosidase 7
AT2G39990.1	2	2	3	2.33333	eukaryotic translation initiation factor 2
AT2G01540.1	2	2	3	2.33333	Calcium-dependent lipid-binding (CaLB domain) family protein
AT2G39700.1	3	3	1	2.33333	expansin A4
AT3G55430.1	2	3	2	2.33333	O-Glycosyl hydrolases family 17 protein
AT5G05987.1	2	3	2	2.33333	prenylated RAB acceptor 1.A2
AT4G38190.1	3	3	1	2.33333	cellulose synthase like D4
AT3G19340.1	3	1	3	2.33333	Protein of unknown function (DUF3754)
AT2G24370.1	2	3	2	2.33333	Protein kinase protein with adenine nucleotide alpha hydrolases-like domain
AT3G42880.1	2	2	3	2.33333	Leucine-rich repeat protein kinase family protein
AT1G06890.2	3	2	2	2.33333	nodulin MtN21 /EamA-like transporter family protein
AT5G16930.1	2	3	2	2.33333	AAA-type ATPase family protein
AT1G30230.2	2	3	2	2.33333	Glutathione S-transferase, C-terminal-like;Translation elongation factor EF1B/ribosomal protein S6
AT1G35620.1	2	4	1	2.33333	PDI-like 5-2
AT5G18280.2	2	2	3	2.33333	apyrase 2
AT1G18180.1	3	2	2	2.33333	Protein of unknown function (DUF1295)
AT5G45420.1	2	2	3	2.33333	Duplicated homeodomain-like superfamily protein
AT3G56460.1	2	2	3	2.33333	GroES-like zinc-binding alcohol dehydrogenase family protein
AT4G31350.1	3	2	2	2.33333	Core-2/I-branching beta-1,6-N-acetylglucosaminyltransferase family protein
AT3G12290.1	2	1	4	2.33333	Amino acid dehydrogenase family protein
AT2G39630.1	3	2	2	2.33333	Nucleotide-diphospho-sugar transferases superfamily protein
AT3G07330.1	3	2	2	2.33333	Cellulose-synthase-like C6
AT5G61240.2	2	2	3	2.33333	Leucine-rich repeat (LRR) family protein
AT2G33100.1	3	2	2	2.33333	cellulose synthase-like D1
AT1G50140.1	1	4	2	2.33333	P-loop containing nucleoside triphosphate hydrolases superfamily protein
AT1G67540.2	2	4	1	2.33333	unknown protein; FUNCTIONS IN: molecular_function unknown; INVOLVED IN: biological_process unknown; LOCATED IN: cellular_component unknown; EXPRESSED IN: petal, leaf whorl, male gametophyte, flower, pollen tube; EXPRESSED DURING: L mature pollen stage, M germinated pollen stage, 4 anthesis, petal differentiation and expansion stage; Has 30201 Blast hits to 17322 proteins in 780 species: Archae - …
AT5G39493.1	2	2	3	2.33333	Plant self-incompatibility protein S1 family
AT3G54700.1	3	2	2	2.33333	phosphate transporter 1;7
AT1G55160.3	2	3	2	2.33333	unknown protein; FUNCTIONS IN: molecular_function unknown; INVOLVED IN: biological_process unknown; LOCATED IN: mitochondrion, plastid; EXPRESSED IN: 22 plant structures; EXPRESSED DURING: 13 growth stages; BEST Arabidopsis thaliana protein match is: unknown protein (TAIR:AT2G19530.1); Has 63 Blast hits to 63 proteins in 14 species: Archae - 0; Bacteria - 0; Metazoa - 0; Fungi - 0; Plants - 63; V…
ATMG00285.1	3	2	2	2.33333	NADH dehydrogenase 2A
AT4G00740.1	3	1	3	2.33333	S-adenosyl-L-methionine-dependent methyltransferases superfamily protein
AT3G29070.1	2	2	3	2.33333	emp24/gp25L/p24 family/GOLD family protein
AT2G04350.2	2	3	2	2.33333	AMP-dependent synthetase and ligase family protein
AT4G39520.1	2	3	2	2.33333	GTP-binding protein-related
AT4G02580.1	2	3	2	2.33333	NADH-ubiquinone oxidoreductase 24 kDa subunit, putative
AT3G58830.1	4	2	1	2.33333	haloacid dehalogenase (HAD) superfamily protein
AT4G26510.1	2	2	3	2.33333	uridine kinase-like 4
AT3G53110.1	2	3	2	2.33333	P-loop containing nucleoside triphosphate hydrolases superfamily protein
AT3G66654.2	3	3	1	2.33333	Cyclophilin-like peptidyl-prolyl cis-trans isomerase family protein
AT3G62180.1	2	3	2	2.33333	Plant invertase/pectin methylesterase inhibitor superfamily protein
AT2G01470.1	2	3	2	2.33333	SEC12P-like 2 protein
AT2G25110.1	2	3	2	2.33333	stromal cell-derived factor 2-like protein precursor
AT1G04630.1	2	2	3	2.33333	GRIM-19 protein
AT4G39080.1	2	3	2	2.33333	vacuolar proton ATPase A3
AT4G17550.1	1	3	3	2.33333	Major facilitator superfamily protein
AT2G31610.1	2	2	2	2	Ribosomal protein S3 family protein
AT3G53870.1	2	2	2	2	Ribosomal protein S3 family protein
AT1G04270.1	2	2	2	2	cytosolic ribosomal protein S15
AT4G02080.1	2	2	2	2	secretion-associated RAS super family 2
AT5G22060.1	2	1	3	2	DNAJ homologue 2
AT3G09500.1	2	2	2	2	Ribosomal L29 family protein
AT5G23670.1	3	2	1	2	long chain base2
AT3G02350.1	2	2	2	2	galacturonosyltransferase 9
AT5G03160.1	3	2	1	2	homolog of mamallian P58IPK
AT2G43230.2	1	4	1	2	Protein kinase superfamily protein
AT2G01970.1	2	1	3	2	Endomembrane protein 70 protein family
AT4G36940.1	2	3	1	2	nicotinate phosphoribosyltransferase 1
AT2G46505.1	2	2	2	2	succinate dehydrogenase subunit 4
AT4G26910.1	3	1	2	2	Dihydrolipoamide succinyltransferase
AT1G59610.1	1	2	3	2	dynamin-like 3
AT2G40590.1	2	3	1	2	Ribosomal protein S26e family protein
AT4G35090.1	2	2	2	2	catalase 2
AT4G21180.1	3	2	1	2	DnaJ / Sec63 Brl domains-containing protein
AT5G60460.1	2	2	2	2	Preprotein translocase Sec, Sec61-beta subunit protein
AT1G66260.1	2	1	3	2	RNA-binding (RRM/RBD/RNP motifs) family protein
AT4G27070.1	3	2	1	2	tryptophan synthase beta-subunit 2
AT3G04600.1	3	1	2	2	Nucleotidylyl transferase superfamily protein
AT5G17500.1	2	2	2	2	Glycosyl hydrolase superfamily protein
AT5G39410.1	2	2	2	2	Saccharopine dehydrogenase
AT1G12070.1	2	2	2	2	Immunoglobulin E-set superfamily protein
AT5G04830.2	3	1	2	2	Nuclear transport factor 2 (NTF2) family protein
AT4G15802.1	3	2	1	2	heat shock factor binding protein
AT2G37370.1	3	2	1	2	unknown protein; BEST Arabidopsis thaliana protein match is: unknown protein (TAIR:AT5G13560.1); Has 30201 Blast hits to 17322 proteins in 780 species: Archae - 12; Bacteria - 1396; Metazoa - 17338; Fungi - 3422; Plants - 5037; Viruses - 0; Other Eukaryotes - 2996 (source: NCBI BLink).
AT2G18040.1	2	1	3	2	peptidylprolyl cis/trans isomerase, NIMA-interacting 1
AT2G28720.1	2	2	2	2	Histone superfamily protein
AT2G07180.2	3	1	2	2	Protein kinase superfamily protein
AT3G54840.1	2	2	2	2	Ras-related small GTP-binding family protein
AT4G02450.1	2	3	1	2	HSP20-like chaperones superfamily protein
AT3G27690.1	3	2	1	2	photosystem II light harvesting complex gene 2.3
AT2G36390.1	2	2	2	2	starch branching enzyme 2.1
AT5G63260.2	2	2	2	2	Zinc finger C-x8-C-x5-C-x3-H type family protein
AT3G52730.1	1	3	2	2	ubiquinol-cytochrome C reductase UQCRX/QCR9-like family protein
AT1G22450.1	2	2	2	2	cytochrome C oxidase 6B
AT1G61850.1	2	2	2	2	phospholipases;galactolipases
AT5G24780.1	2	3	1	2	vegetative storage protein 1
AT5G23740.1	2	2	2	2	ribosomal protein S11-beta
AT3G55360.1	3	1	2	2	3-oxo-5-alpha-steroid 4-dehydrogenase family protein
AT4G12650.1	3	2	1	2	Endomembrane protein 70 protein family
AT1G12470.1	2	3	1	2	zinc ion binding
AT2G31810.1	2	1	3	2	ACT domain-containing small subunit of acetolactate synthase protein
AT4G00090.1	2	2	2	2	Transducin/WD40 repeat-like superfamily protein
AT1G03050.1	2	2	2	2	ENTH/ANTH/VHS superfamily protein
AT2G33460.1	1	2	3	2	ROP-interactive CRIB motif-containing protein 1
AT5G27000.1	1	2	3	2	kinesin 4
AT4G32150.1	2	2	2	2	vesicle-associated membrane protein 711
AT3G08950.1	2	2	2	2	electron transport SCO1/SenC family protein
AT1G43190.2	2	1	3	2	polypyrimidine tract-binding protein 3
AT5G41210.1	2	2	2	2	glutathione S-transferase THETA 1
AT5G06660.1	2	2	2	2	Protein of unknown function DUF106, transmembrane
AT1G51540.1	2	2	2	2	Galactose oxidase/kelch repeat superfamily protein
AT2G28080.1	2	2	2	2	UDP-Glycosyltransferase superfamily protein
AT3G45280.1	2	2	2	2	syntaxin of plants 72
AT2G30110.1	1	2	3	2	ubiquitin-activating enzyme 1
AT5G50530.1	2	2	2	2	CBS / octicosapeptide/Phox/Bemp1 (PB1) domains-containing protein
AT5G48580.1	1	2	3	2	FK506- and rapamycin-binding protein 15 kD-2
AT5G19485.1	2	1	3	2	transferases;nucleotidyltransferases
AT3G23750.1	2	2	2	2	Leucine-rich repeat protein kinase family protein
AT3G11400.2	1	2	3	2	eukaryotic translation initiation factor 3G1
AT3G51100.1	2	2	2	2	unknown protein; Has 48 Blast hits to 48 proteins in 16 species: Archae - 0; Bacteria - 0; Metazoa - 0; Fungi - 0; Plants - 48; Viruses - 0; Other Eukaryotes - 0 (source: NCBI BLink).
AT3G19930.1	2	2	2	2	sugar transporter 4
AT2G19010.1	2	1	3	2	GDSL-like Lipase/Acylhydrolase superfamily protein
AT1G78800.1	2	2	2	2	UDP-Glycosyltransferase superfamily protein
AT1G67360.1	1	2	3	2	Rubber elongation factor protein (REF)
AT1G20080.1	2	1	3	2	Calcium-dependent lipid-binding (CaLB domain) family protein
AT3G45400.1	2	3	1	2	exostosin family protein
AT5G04500.1	1	3	2	2	glycosyltransferase family protein 47
AT2G29550.1	2	2	1	1.66667	tubulin beta-7 chain
AT2G18020.1	1	2	2	1.66667	Ribosomal protein L2 family
AT4G31700.1	1	2	2	1.66667	ribosomal protein S6
AT5G46430.1	1	2	2	1.66667	Ribosomal protein L32e
AT1G78570.1	2	1	2	1.66667	rhamnose biosynthesis 1
AT3G60330.2	2	1	2	1.66667	H(+)-ATPase 7
AT3G02080.1	2	2	1	1.66667	Ribosomal protein S19e family protein
AT5G60860.1	2	2	1	1.66667	RAB GTPase homolog A1F
AT2G45310.1	2	1	2	1.66667	UDP-D-glucuronate 4-epimerase 4
AT4G00810.1	2	1	2	1.66667	60S acidic ribosomal protein family
AT5G22440.2	2	1	2	1.66667	Ribosomal protein L1p/L10e family
AT1G10290.1	1	3	1	1.66667	dynamin-like protein 6
AT3G58500.1	1	3	1	1.66667	protein phosphatase 2A-4
AT5G57290.1	2	1	2	1.66667	60S acidic ribosomal protein family
AT4G28510.1	1	3	1	1.66667	prohibitin 1
AT2G33670.1	2	1	2	1.66667	Seven transmembrane MLO family protein
AT1G12920.1	2	2	1	1.66667	eukaryotic release factor 1-2
AT3G22230.1	2	2	1	1.66667	Ribosomal L27e protein family
AT1G06750.2	2	1	2	1.66667	P-loop containing nucleoside triphosphate hydrolases superfamily protein
AT1G54340.1	1	2	2	1.66667	isocitrate dehydrogenase
AT4G35630.1	2	1	2	1.66667	phosphoserine aminotransferase
AT3G52080.1	2	1	2	1.66667	cation/hydrogen exchanger 28
AT1G74380.1	3	1	1	1.66667	xyloglucan xylosyltransferase 5
AT1G08040.1	2	2	1	1.66667	Protein of unknown function (DUF707)
AT1G78940.2	2	1	2	1.66667	Protein kinase protein with adenine nucleotide alpha hydrolases-like domain
AT1G36240.1	2	1	2	1.66667	Ribosomal protein L7Ae/L30e/S12e/Gadd45 family protein
AT4G30800.1	2	1	2	1.66667	Nucleic acid-binding, OB-fold-like protein
AT4G12860.1	2	1	2	1.66667	EF hand calcium-binding protein family
AT5G05850.1	2	2	1	1.66667	plant intracellular ras group-related LRR 1
AT1G68370.1	2	1	2	1.66667	Chaperone DnaJ-domain superfamily protein
AT4G35000.1	1	1	3	1.66667	ascorbate peroxidase 3
AT5G27870.1	2	2	1	1.66667	Plant invertase/pectin methylesterase inhibitor superfamily
AT1G09330.1	2	1	2	1.66667	unknown protein; FUNCTIONS IN: molecular_function unknown; INVOLVED IN: biological_process unknown; LOCATED IN: integral to membrane; EXPRESSED IN: 24 plant structures; EXPRESSED DURING: 15 growth stages; CONTAINS InterPro DOMAIN/s: Protein of unknown function DUF846, eukaryotic (InterPro:IPR008564); Has 518 Blast hits to 518 proteins in 206 species: Archae - 0; Bacteria - 0; Metazoa - 193; Fungi…
AT5G18900.1	3	1	1	1.66667	2-oxoglutarate (2OG) and Fe(II)-dependent oxygenase superfamily protein
AT3G19420.1	2	2	1	1.66667	PTEN 2
AT2G23070.1	1	1	3	1.66667	Protein kinase superfamily protein
AT1G70310.1	1	2	2	1.66667	spermidine synthase 2
AT1G10430.1	2	1	2	1.66667	protein phosphatase 2A-2
AT5G26860.1	3	1	1	1.66667	lon protease 1
AT3G49540.1	1	2	2	1.66667	unknown protein; FUNCTIONS IN: molecular_function unknown; INVOLVED IN: N-terminal protein myristoylation; LOCATED IN: cellular_component unknown; Has 9244 Blast hits to 5308 proteins in 962 species: Archae - 18; Bacteria - 2665; Metazoa - 1953; Fungi - 964; Plants - 333; Viruses - 74; Other Eukaryotes - 3237 (source: NCBI BLink).
AT1G21170.1	2	2	1	1.66667	Exocyst complex component SEC5
AT3G47630.2	2	1	2	1.66667	CONTAINS InterPro DOMAIN/s: Mitochondrial matrix Mmp37 (InterPro:IPR015222); Has 35333 Blast hits to 34131 proteins in 2444 species: Archae - 798; Bacteria - 22429; Metazoa - 974; Fungi - 991; Plants - 531; Viruses - 0; Other Eukaryotes - 9610 (source: NCBI BLink).
AT3G07680.1	2	1	2	1.66667	emp24/gp25L/p24 family/GOLD family protein
AT4G34640.1	2	2	1	1.66667	squalene synthase 1
AT5G16500.1	2	2	1	1.66667	Protein kinase superfamily protein
ATCG00680.1	2	2	1	1.66667	photosystem II reaction center protein B
AT2G19680.2	2	1	2	1.66667	Mitochondrial ATP synthase subunit G protein
AT3G02420.1	2	2	1	1.66667	unknown protein; FUNCTIONS IN: molecular_function unknown; INVOLVED IN: biological_process unknown; LOCATED IN: membrane; EXPRESSED IN: 25 plant structures; EXPRESSED DURING: 15 growth stages; CONTAINS InterPro DOMAIN/s: Uncharacterised protein family UPF0121 (InterPro:IPR005344); Has 72 Blast hits to 71 proteins in 25 species: Archae - 0; Bacteria - 0; Metazoa - 2; Fungi - 2; Plants - 60; Viruse…
AT3G18810.1	2	2	1	1.66667	Protein kinase superfamily protein
AT5G16940.2	2	2	1	1.66667	carbon-sulfur lyases
AT2G16570.1	2	2	1	1.66667	GLN phosphoribosyl pyrophosphate amidotransferase 1
AT5G04430.2	2	1	2	1.66667	binding to TOMV RNA 1L (long form)
AT3G18480.1	2	1	2	1.66667	CCAAT-displacement protein alternatively spliced product
AT3G01200.1	2	1	2	1.66667	PPDK regulatory protein 2
AT2G32060.1	2	2	1	1.66667	Ribosomal protein L7Ae/L30e/S12e/Gadd45 family protein
AT1G69250.1	2	1	2	1.66667	Nuclear transport factor 2 (NTF2) family protein with RNA binding (RRM-RBD-RNP motifs) domain
AT1G11660.1	1	2	2	1.66667	heat shock protein 70 (Hsp 70) family protein
AT3G46560.1	2	2	1	1.66667	Tim10/DDP family zinc finger protein
AT1G01100.2	1	2	2	1.66667	60S acidic ribosomal protein family
AT1G79820.1	2	1	2	1.66667	Major facilitator superfamily protein
AT2G01720.1	1	3	1	1.66667	Ribophorin I
AT5G39510.1	2	2	1	1.66667	Vesicle transport v-SNARE family protein
AT3G13400.1	2	1	2	1.66667	SKU5 similar 13
AT1G71680.1	2	2	1	1.66667	Transmembrane amino acid transporter family protein
AT1G16700.1	2	1	2	1.66667	Alpha-helical ferredoxin
ATCG00280.1	1	1	3	1.66667	photosystem II reaction center protein C
AT1G07180.1	2	2	1	1.66667	alternative NAD(P)H dehydrogenase 1
AT1G64520.1	2	2	1	1.66667	regulatory particle non-ATPase 12A
AT3G62240.1	1	1	3	1.66667	RING/U-box superfamily protein
AT4G38500.1	1	2	2	1.66667	Protein of unknown function (DUF616)
AT5G61980.1	2	2	1	1.66667	ARF-GAP domain 1
AT1G50370.1	1	2	2	1.66667	Calcineurin-like metallo-phosphoesterase superfamily protein
AT5G08580.1	1	2	2	1.66667	Calcium-binding EF hand family protein
AT1G11860.1	1	2	2	1.66667	Glycine cleavage T-protein family
AT4G04360.1	2	2	1	1.66667	Protein of unknown function (DUF1068)
AT1G09580.1	2	1	2	1.66667	emp24/gp25L/p24 family/GOLD family protein
AT5G61970.1	1	1	3	1.66667	signal recognition particle-related / SRP-related
AT1G61566.1	2	1	2	1.66667	ralf-like 9
AT5G54800.1	1	2	2	1.66667	glucose 6-phosphate/phosphate translocator 1
AT2G43640.2	1	2	2	1.66667	Signal recognition particle, SRP9/SRP14 subunit
AT1G79530.1	1	2	2	1.66667	glyceraldehyde-3-phosphate dehydrogenase of plastid 1
AT3G20040.1	2	2	1	1.66667	Hexokinase
AT2G38840.1	2	2	1	1.66667	Guanylate-binding family protein
AT1G63640.1	1	3	1	1.66667	P-loop nucleoside triphosphate hydrolases superfamily protein with CH (Calponin Homology) domain
AT5G13780.1	1	2	2	1.66667	Acyl-CoA N-acyltransferases (NAT) superfamily protein
AT5G27520.1	1	2	2	1.66667	peroxisomal adenine nucleotide carrier 2
AT5G35680.3	1	2	2	1.66667	Nucleic acid-binding, OB-fold-like protein
AT1G28510.1	1	3	1	1.66667	Optic atrophy 3 protein (OPA3)
AT4G23640.1	1	2	2	1.66667	Potassium transporter family protein
AT1G72750.1	1	2	2	1.66667	translocase inner membrane subunit 23-2
AT5G21050.1	1	2	2	1.66667	LOCATED IN: chloroplast; EXPRESSED IN: 14 plant structures; EXPRESSED DURING: 8 growth stages; CONTAINS InterPro DOMAIN/s: Hyccin (InterPro:IPR018619); BEST Arabidopsis thaliana protein match is: unknown protein (TAIR:AT5G64090.1); Has 206 Blast hits to 206 proteins in 60 species: Archae - 0; Bacteria - 0; Metazoa - 145; Fungi - 0; Plants - 50; Viruses - 0; Other Eukaryotes - 11 (source: NCBI BLi…
AT3G54690.1	2	1	2	1.66667	Sugar isomerase (SIS) family protein
AT1G71840.1	1	2	2	1.66667	transducin family protein / WD-40 repeat family protein
AT4G10790.1	1	2	2	1.66667	UBX domain-containing protein
AT4G13780.1	1	3	1	1.66667	methionine--tRNA ligase, putative / methionyl-tRNA synthetase, putative / MetRS, putative
AT4G24840.1	1	3	1	1.66667	FUNCTIONS IN: molecular_function unknown; INVOLVED IN: protein transport, Golgi organization; LOCATED IN: vacuole; EXPRESSED IN: 23 plant structures; EXPRESSED DURING: 13 growth stages; CONTAINS InterPro DOMAIN/s: COG complex component, COG2 (InterPro:IPR009316); Has 30201 Blast hits to 17322 proteins in 780 species: Archae - 12; Bacteria - 1396; Metazoa - 17338; Fungi - 3422; Plants - 5037; Viru…
AT1G06250.1	1	2	2	1.66667	alpha/beta-Hydrolases superfamily protein
AT1G27970.2	1	2	2	1.66667	nuclear transport factor 2B
AT2G31670.1	1	2	2	1.66667	Stress responsive alpha-beta barrel domain protein
AT3G54690.1	2	1	2	1.66667	Sugar isomerase (SIS) family protein
AT5G40610.1	1	2	2	1.66667	NAD-dependent glycerol-3-phosphate dehydrogenase family protein
AT2G19080.1	1	2	2	1.66667	metaxin-related
AT1G02840.3	1	2	2	1.66667	RNA-binding (RRM/RBD/RNP motifs) family protein
AT2G25290.2	1	2	2	1.66667	Octicosapeptide/Phox/Bem1p (PB1) domain-containing protein / tetratricopeptide repeat (TPR)-containing protein
AT5G09810.1	1	1	2	1.33333	actin 7
AT4G28390.1	1	2	1	1.33333	ADP/ATP carrier 3
AT5G59150.1	2	1	1	1.33333	RAB GTPase homolog A2D
AT5G10840.1	1	1	2	1.33333	Endomembrane protein 70 protein family
AT5G28060.1	1	1	2	1.33333	Ribosomal protein S24e family protein
AT2G20530.2	2	1	1	1.33333	prohibitin 6
AT3G48780.1	1	2	1	1.33333	serine palmitoyltransferase 1
AT4G04470.1	1	2	1	1.33333	Peroxisomal membrane 22 kDa (Mpv17/PMP22) family protein
AT1G02130.1	1	1	2	1.33333	RAS 5
AT3G53890.1	1	1	2	1.33333	Ribosomal protein S21e
AT2G34660.2	1	1	2	1.33333	multidrug resistance-associated protein 2
AT3G15610.1	2	1	1	1.33333	Transducin/WD40 repeat-like superfamily protein
AT5G60670.1	2	1	1	1.33333	Ribosomal protein L11 family protein
AT3G60750.1	2	1	1	1.33333	Transketolase
AT2G27720.2	1	2	1	1.33333	60S acidic ribosomal protein family
AT4G33360.1	2	1	1	1.33333	NAD(P)-binding Rossmann-fold superfamily protein
AT3G04230.1	1	1	2	1.33333	Ribosomal protein S5 domain 2-like superfamily protein
AT4G03620.1	1	1	2	1.33333	myosin heavy chain-related
AT1G62450.1	2	1	1	1.33333	Immunoglobulin E-set superfamily protein
AT3G61140.1	1	1	2	1.33333	26S proteasome, regulatory subunit Rpn7;Proteasome component (PCI) domain
AT4G10040.1	1	2	1	1.33333	cytochrome c-2
AT2G16950.1	1	1	2	1.33333	transportin 1
AT2G17265.1	2	1	1	1.33333	homoserine kinase
AT3G02630.1	2	1	1	1.33333	Plant stearoyl-acyl-carrier-protein desaturase family protein
AT1G50500.2	2	1	1	1.33333	Membrane trafficking VPS53 family protein
AT3G11740.1	2	1	1	1.33333	Protein of unknown function (DUF567)
AT3G05150.1	1	2	1	1.33333	Major facilitator superfamily protein
AT1G44960.1	2	1	1	1.33333	SNARE associated Golgi protein family
AT3G49870.1	1	1	2	1.33333	ADP-ribosylation factor-like A1C
AT1G05430.1	1	2	1	1.33333	unknown protein; Has 31 Blast hits to 31 proteins in 9 species: Archae - 0; Bacteria - 0; Metazoa - 0; Fungi - 0; Plants - 31; Viruses - 0; Other Eukaryotes - 0 (source: NCBI BLink).
AT3G46740.1	1	2	1	1.33333	translocon at the outer envelope membrane of chloroplasts 75-III
AT4G02500.1	2	1	1	1.33333	UDP-xylosyltransferase 2
AT2G47380.1	1	1	2	1.33333	Cytochrome c oxidase subunit Vc family protein
AT1G65220.1	1	1	2	1.33333	ARM repeat superfamily protein
AT1G54620.1	2	1	1	1.33333	Plant invertase/pectin methylesterase inhibitor superfamily protein
AT5G04420.3	1	1	2	1.33333	Galactose oxidase/kelch repeat superfamily protein
AT1G10590.3	2	1	1	1.33333	Nucleic acid-binding, OB-fold-like protein
AT1G71780.1	1	2	1	1.33333	unknown protein; FUNCTIONS IN: molecular_function unknown; INVOLVED IN: biological_process unknown; LOCATED IN: endoplasmic reticulum; EXPRESSED IN: 25 plant structures; EXPRESSED DURING: 15 growth stages; Has 34 Blast hits to 34 proteins in 11 species: Archae - 0; Bacteria - 0; Metazoa - 0; Fungi - 0; Plants - 34; Viruses - 0; Other Eukaryotes - 0 (source: NCBI BLink).
AT1G11390.1	2	1	1	1.33333	Protein kinase superfamily protein
AT5G40260.1	1	1	2	1.33333	Nodulin MtN3 family protein
AT5G27670.1	2	1	1	1.33333	histone H2A 7
AT1G51730.1	1	1	2	1.33333	Ubiquitin-conjugating enzyme family protein
AT5G42090.1	1	1	2	1.33333	Lung seven transmembrane receptor family protein
AT5G55980.1	2	1	1	1.33333	serine-rich protein-related
AT3G52960.1	2	1	1	1.33333	Thioredoxin superfamily protein
AT2G26640.1	1	1	2	1.33333	3-ketoacyl-CoA synthase 11
ATCG00020.1	1	1	2	1.33333	photosystem II reaction center protein A
AT3G15660.1	2	1	1	1.33333	glutaredoxin 4
AT5G07490.1	1	1	2	1.33333	unknown protein; BEST Arabidopsis thaliana protein match is: unknown protein (TAIR:AT5G61630.1); Has 50 Blast hits to 50 proteins in 9 species: Archae - 0; Bacteria - 0; Metazoa - 0; Fungi - 0; Plants - 50; Viruses - 0; Other Eukaryotes - 0 (source: NCBI BLink).
AT5G15140.1	1	1	2	1.33333	Galactose mutarotase-like superfamily protein
AT1G50950.1	1	2	1	1.33333	Thioredoxin protein with domain of unknown function (DUF1692)
AT1G65240.1	1	1	2	1.33333	Eukaryotic aspartyl protease family protein
AT2G29960.1	1	2	1	1.33333	cyclophilin 5
AT3G20920.1	1	1	2	1.33333	translocation protein-related
AT3G13772.1	1	2	1	1.33333	transmembrane nine 7
AT3G05820.1	2	1	1	1.33333	invertase H
AT5G62575.2	1	2	1	1.33333	unknown protein; FUNCTIONS IN: molecular_function unknown; INVOLVED IN: biological_process unknown; EXPRESSED IN: 25 plant structures; EXPRESSED DURING: 15 growth stages; BEST Arabidopsis thaliana protein match is: unknown protein (TAIR:AT3G47833.1); Has 35333 Blast hits to 34131 proteins in 2444 species: Archae - 798; Bacteria - 22429; Metazoa - 974; Fungi - 991; Plants - 531; Viruses - 0; Other…
AT1G68100.1	1	2	1	1.33333	ZIP metal ion transporter family
AT5G47000.1	1	2	1	1.33333	Peroxidase superfamily protein
AT5G59810.1	1	2	1	1.33333	Subtilase family protein
AT3G28720.1	1	2	1	1.33333	unknown protein; FUNCTIONS IN: molecular_function unknown; INVOLVED IN: biological_process unknown; LOCATED IN: cellular_component unknown; EXPRESSED IN: 25 plant structures; EXPRESSED DURING: 13 growth stages; BEST Arabidopsis thaliana protein match is: unknown protein (TAIR:AT5G58100.1); Has 1610 Blast hits to 344 proteins in 85 species: Archae - 0; Bacteria - 567; Metazoa - 95; Fungi - 71; Pla…
AT1G23820.1	1	1	2	1.33333	spermidine synthase 1
AT5G16300.1	1	2	1	1.33333	Vps51/Vps67 family (components of vesicular transport) protein
AT5G15610.1	1	1	2	1.33333	Proteasome component (PCI) domain protein
AT3G12490.2	1	1	2	1.33333	cystatin B
AT3G02200.2	1	1	2	1.33333	Proteasome component (PCI) domain protein
AT3G01270.1	1	2	1	1.33333	Pectate lyase family protein
AT1G79250.1	1	1	2	1.33333	AGC kinase 1.7
AT5G38640.1	1	1	2	1.33333	NagB/RpiA/CoA transferase-like superfamily protein
AT3G59500.1	1	2	1	1.33333	Integral membrane HRF1 family protein
AT3G23270.1	1	1	2	1.33333	Regulator of chromosome condensation (RCC1) family with FYVE zinc finger domain
AT2G35765.1	1	2	1	1.33333	unknown protein; LOCATED IN: endomembrane system; BEST Arabidopsis thaliana protein match is: unknown protein (TAIR:AT1G19500.1); Has 9 Blast hits to 9 proteins in 2 species: Archae - 0; Bacteria - 0; Metazoa - 0; Fungi - 0; Plants - 9; Viruses - 0; Other Eukaryotes - 0 (source: NCBI BLink).
AT1G02100.1	1	1	2	1.33333	Leucine carboxyl methyltransferase
AT2G46560.1	1	1	2	1.33333	transducin family protein / WD-40 repeat family protein
AT2G19400.1	1	2	1	1.33333	AGC (cAMP-dependent, cGMP-dependent and protein kinase C) kinase family protein
AT2G23350.1	1	1	2	1.33333	poly(A) binding protein 4
AT5G24850.1	2	1	1	1.33333	cryptochrome 3
AT3G26690.1	1	1	2	1.33333	nudix hydrolase homolog 13
AT2G17530.3	1	2	1	1.33333	Protein kinase superfamily protein
AT4G34960.1	1	2	1	1.33333	Cyclophilin-like peptidyl-prolyl cis-trans isomerase family protein
AT3G44590.2	1	2	1	1.33333	60S acidic ribosomal protein family
AT5G01530.1	1	1	2	1.33333	light harvesting complex photosystem II
AT4G14240.1	1	2	1	1.33333	CBS domain-containing protein with a domain of unknown function (DUF21)
AT5G60930.1	1	1	2	1.33333	P-loop containing nucleoside triphosphate hydrolases superfamily protein
AT2G45540.2	1	2	1	1.33333	WD-40 repeat family protein / beige-related
AT3G57280.1	1	1	2	1.33333	Transmembrane proteins 14C
AT1G51390.1	1	1	2	1.33333	NFU domain protein 5
AT5G36290.1	1	2	1	1.33333	Uncharacterized protein family (UPF0016)
AT5G64130.3	1	1	2	1.33333	cAMP-regulated phosphoprotein 19-related protein
AT5G61140.2	1	2	1	1.33333	U5 small nuclear ribonucleoprotein helicase
AT1G01960.1	1	2	1	1.33333	SEC7-like guanine nucleotide exchange family protein
AT1G65730.1	1	1	2	1.33333	YELLOW STRIPE like 7
AT3G04690.1	1	2	1	1.33333	Malectin/receptor-like protein kinase family protein
