# Supplementary material for: Rho GTPase ROP1 Interactome Analysis Reveals Novel ROP1-Associated Pathways for Pollen Tube Polar Growth in Arabidopsis
Source: Int J Mol Sci. 2020 Sep 24;21(19):7033. doi: 10.3390/ijms21197033 (PMC7582345; doi:10.3390/ijms21197033)
Supplement: Supplementary file 1 [file ijms-21-07033-s001.zip › Table S2.xlsx]

## Sheet: Sheet1
T-DNA line	Gene_ID	average count	Gene annotation	Phenotype
SALK_056028C	AT5G49680	36	Golgi-body localisation protein domain	Germination ratio decreasing
SALK_016697C	AT4G01660	8.66667	ABC transporter 1
SALK_056028C	AT2G35690	7.33333	acyl-CoA oxidase 5
SALK_108349C	AT2G29040	5.66667	Exostosin family protein	Pollen swollen
SALK_021679C	AT3G60600	4	vesicle associated protein VAP27
SALK_113154C	AT2G25870	4	haloacid dehalogenase-like hydrolase family protein
SALK_001703C	AT2G03480	4	QUASIMODO2 LIKE 2	PT short
SALK_129950C	AT2G46170	3.66667	Reticulon family protein
SALK_085820C	AT2G18330	3.33	AAA-type ATPase family protein	Promotion of pollen germination
SALK_074969C	AT1G30470	3.33333	SIT4 phosphatase-associated family protein
SALK_074688C	AT1G50310	3.33333	sugar transporter 9
SALK_085100C	AT1G14830	3.33333	DYNAMIN-like 1C DRP1C
SALK_138693C	AT1G16290	3.33333	molecular_function unknown
SALK_038649C	AT2G42010	3.33333	phospholipase D beta 1
SALK_087196C	AT3G04080	3	apyrase 1	Inhibition of pollen germination
SALK_074502C	AT1G28550	3	RAB GTPase homolog A1I
SALK_004113C	AT1G49490	2.66667	Leucine-rich repeat (LRR) family protein
SALK_039920C	AT5G41940	2.66667	Ypt/Rab-GAP domain of gyp1p superfamily protein
SALK_107649C	AT2G01540	2.33333	Calcium-dependent lipid-binding (CaLB domain) family protein	Pollen tube rupture
SALK_029288C	AT3G07330	2.33333	Cellulose-synthase-like C6
SALK_018099C	AT3G62180	2.33333	Plant invertase/pectin methylesterase inhibitor superfamily protein
SALK_085277C	AT4G00090	2	Transducin/WD40 repeat-like superfamily protein
SALK_014614C	AT1G20080	2	Encodes a synaptotagmin localized on the Golgi apparatus	Inhibition of pollen germination and short pollen tube
SALK_105742C	AT3G60330	1.66667	H(+)-ATPase 7
SALK_106459C	AT5G60860	1.66667	RAB GTPase homolog A1F
SALK_064524C	AT2G45310	1.66667	UDP-D-glucuronate 4-epimerase 4
SALK_118934C	AT2G33670	1.66667	Seven transmembrane MLO family protein	Pollen tube twist
SALK_039457C	AT3G52080	1.66667	cation/hydrogen exchanger 28	Inhibition of pollen germination and short pollen tube
SALK_067507C	AT1G68370	1.66667	Chaperone DnaJ-domain superfamily protein
SALK_102582C	AT5G18900	1.66667	2-oxoglutarate (2OG) and Fe(II)-dependent oxygenase superfamily protein
SALK_024825C	AT3G18810	1.66667	Protein kinase superfamily protein
SALK_043791C	AT4G23640	1.66667	Potassium transporter family protein
